# Supplementary material for: Interferon-γ Inhibits Ebola Virus Infection
Source: PLoS Pathog. 2015 Nov 12;11(11):e1005263. doi: 10.1371/journal.ppat.1005263 (PMC4643030; doi:10.1371/journal.ppat.1005263)
Supplement: S1 Table — ISGs that were assessed further in this study are bolded. (XLSX) [file ppat.1005263.s010.xlsx]

## Sheet: S1. MDM Paired Ttest
Symbol	Name	Ensembl	Ttest	Log2change
CXCL10	chemokine (C-X-C motif) ligand 10	ENSG00000169245	0.000948861	-134.72
CXCL9	chemokine (C-X-C motif) ligand 9	ENSG00000138755	0.00352152	-122.916
CXCL11	chemokine (C-X-C motif) ligand 11	ENSG00000169248	0.00117024	-104.594
GBP5	guanylate binding protein 5	ENSG00000154451	0.000652019	-80.6632
IDO1	indoleamine 2,3-dioxygenase 1	ENSG00000131203	0.00072374	-71.9576
GBP4	guanylate binding protein 4	ENSG00000162654	0.000173213	-50.1318
ANKRD22	ankyrin repeat domain 22	ENSG00000152766	2.69359e-05	-41.2016
CCL8	chemokine (C-C motif) ligand 8	ENSG00000108700	0.0002411	-34.0453
RARRES3	retinoic acid receptor responder (tazarotene induced) 3	ENSG00000133321	0.00260765	-33.7302
CD38	CD38 molecule	ENSG00000004468	0.000313552	-20.3138
GBP1	guanylate binding protein 1, interferon-inducible	ENSG00000117228	0.000260617	-18.2805
RSAD2	radical S-adenosyl methionine domain containing 2	ENSG00000134321	0.000640973	-17.9571
AIM2	absent in melanoma 2	ENSG00000163568	0.00109377	-17.0719
P2RY14	purinergic receptor P2Y, G-protein coupled, 14	ENSG00000174944	0.00155622	-15.1228
CD274	CD274 molecule	ENSG00000120217	0.00448622	-14.4957
UBD	ubiquitin D	ENSG00000213886	0.00267419	-12.9124
IRF1	interferon regulatory factor 1	ENSG00000125347	0.000316702	-12.6453
IFI27	interferon, alpha-inducible protein 27	ENSG00000165949	0.00731904	-12.0798
GCH1	GTP cyclohydrolase 1	ENSG00000131979	0.000266627	-10.1909
APOL4	apolipoprotein L, 4	ENSG00000100336	0.00122644	-10.1196
IFIT3	interferon-induced protein with tetratricopeptide repeats 3	ENSG00000119917	0.000401871	-10.092
SECTM1	secreted and transmembrane 1	ENSG00000141574	0.00402516	-9.93044
TNFSF10	tumor necrosis factor (ligand) superfamily, member 10	ENSG00000121858	0.00061717	-9.82825
IFI44L	interferon-induced protein 44-like	ENSG00000137959	0.00687359	-9.40947
IFIT2	interferon-induced protein with tetratricopeptide repeats 2	ENSG00000119922	0.000387363	-8.68493
APOL3	apolipoprotein L, 3	ENSG00000128284	9.91085e-05	-7.2004
VAMP5	vesicle-associated membrane protein 5	ENSG00000168899	0.000522012	-7.12756
TAP1	transporter 1, ATP-binding cassette, sub-family B (MDR/TAP)	ENSG00000168394	0.000137702	-7.10025
APOL1	apolipoprotein L, 1	ENSG00000100342	3.39491e-05	-6.67182
EPSTI1	epithelial stromal interaction 1 (breast)	ENSG00000133106	0.00668265	-6.13779
NA	NA	NA	0.00294212	-6.10839
SAMD9L	sterile alpha motif domain containing 9-like	ENSG00000177409	0.000459695	-5.76107
PSTPIP2	proline-serine-threonine phosphatase interacting protein 2	ENSG00000152229	0.000723736	-5.49156
STAT1	signal transducer and activator of transcription 1, 91kDa	ENSG00000115415	0.000532582	-5.32015
PSMB9	proteasome (prosome, macropain) subunit, beta type, 9	ENSG00000240065	1.1225e-05	-5.29392
FGL2	fibrinogen-like 2	ENSG00000127951	0.000455825	-5.16039
NA	NA	NA	0.000677954	-5.0758
WARS	tryptophanyl-tRNA synthetase	ENSG00000140105	0.00583838	-5.05795
JAK2	Janus kinase 2	ENSG00000096968	0.000937407	-5.01783
NA	NA	NA	0.00352326	-4.96494
HAPLN3	hyaluronan and proteoglycan link protein 3	ENSG00000140511	0.00805753	-4.84701
GBP3	guanylate binding protein 3	ENSG00000117226	0.00159793	-4.81388
MX1	myxovirus (influenza virus) resistance 1, interferon-inducible protein p78 (mouse)	ENSG00000157601	0.00173305	-4.78124
PDCD1LG2	programmed cell death 1 ligand 2	ENSG00000197646	0.000495464	-4.67374
OAS2	2'-5'-oligoadenylate synthetase 2, 69/71kDa	ENSG00000111335	0.000867115	-4.58159
C1S	complement component 1, s subcomponent	ENSG00000182326	9.43088e-05	-4.55244
CD40	CD40 molecule, TNF receptor superfamily member 5	ENSG00000101017	0.000435509	-4.33089
IFI35	interferon-induced protein 35	ENSG00000068079	0.000404964	-4.30604
CFB	complement factor B	ENSG00000243649	0.00146254	-4.29044
GRIN3A	glutamate receptor, ionotropic, N-methyl-D-aspartate 3A	ENSG00000198785	0.00828241	-4.17851
NA	NA	NA	0.00449734	-4.13656
TIFA	TRAF-interacting protein with forkhead-associated domain	ENSG00000145365	0.00306011	-4.08367
NCF1	neutrophil cytosolic factor 1	ENSG00000158517	0.00376433	-4.00715
TRIM22	tripartite motif containing 22	ENSG00000132274	0.00119196	-3.75371
IL3RA	interleukin 3 receptor, alpha (low affinity)	ENSG00000185291	0.00475289	-3.73102
TNF	tumor necrosis factor	ENSG00000232810	0.00668351	-3.70422
SUCNR1	succinate receptor 1	ENSG00000198829	0.00891706	-3.69962
LAP3	leucine aminopeptidase 3	ENSG00000002549	0.00109297	-3.61032
NA	NA	NA	0.00112721	-3.59877
LMNB1	lamin B1	ENSG00000113368	0.00831193	-3.53711
RTP4	receptor (chemosensory) transporter protein 4	ENSG00000136514	0.00068143	-3.49752
CCL7	chemokine (C-C motif) ligand 7	ENSG00000108688	0.000482774	-3.46156
TAP2	transporter 2, ATP-binding cassette, sub-family B (MDR/TAP)	ENSG00000204267	0.00161381	-3.45911
SP110	SP110 nuclear body protein	ENSG00000135899	0.000884798	-3.43266
APOL6	apolipoprotein L, 6	ENSG00000221963	0.000359591	-3.43185
IL15RA	interleukin 15 receptor, alpha	ENSG00000134470	0.000493337	-3.39174
FBXO6	F-box protein 6	ENSG00000116663	0.00273293	-3.36153
DDX60	DEAD (Asp-Glu-Ala-Asp) box polypeptide 60	ENSG00000137628	0.0076071	-3.33002
PARP9	poly (ADP-ribose) polymerase family, member 9	ENSG00000138496	3.66527e-05	-3.29253
RNF213	ring finger protein 213	ENSG00000173821	0.00493504	-3.28006
TRAFD1	TRAF-type zinc finger domain containing 1	ENSG00000135148	0.00167443	-3.24942
C1R	complement component 1, r subcomponent	ENSG00000159403	0.000221938	-3.23455
ITGB7	integrin, beta 7	ENSG00000139626	0.00139674	-3.22724
XRN1	5'-3' exoribonuclease 1	ENSG00000114127	0.00201893	-3.20623
UBE2L6	ubiquitin-conjugating enzyme E2L 6	ENSG00000156587	0.0009349	-3.19451
OAS3	2'-5'-oligoadenylate synthetase 3, 100kDa	ENSG00000111331	0.00215279	-3.17871
SELL	selectin L	ENSG00000188404	0.00770633	-3.16138
NA	NA	NA	0.00123499	-3.15286
TYMP	thymidine phosphorylase	ENSG00000025708	0.00194827	-3.12354
RHOBTB3	Rho-related BTB domain containing 3	ENSG00000164292	0.00239636	-3.11627
IFIT5	interferon-induced protein with tetratricopeptide repeats 5	ENSG00000152778	0.00213566	-3.08919
NA	NA	NA	0.00532828	-3.07234
STAT2	signal transducer and activator of transcription 2, 113kDa	ENSG00000170581	0.00246864	-3.04049
APOL2	apolipoprotein L, 2	ENSG00000128335	0.000887455	-3.00701
GIMAP4	GTPase, IMAP family member 4	ENSG00000133574	0.00432649	-2.97999
NUB1	negative regulator of ubiquitin-like proteins 1	ENSG00000013374	0.000994957	-2.97466
STX11	syntaxin 11	ENSG00000135604	0.000354113	-2.95388
PSMB10	proteasome (prosome, macropain) subunit, beta type, 10	ENSG00000205220	0.000330075	-2.95266
SLAMF7	SLAM family member 7	ENSG00000026751	0.0056631	-2.92715
NMI	N-myc (and STAT) interactor	ENSG00000123609	0.00408705	-2.8759
GK	glycerol kinase	ENSG00000198814	0.000492215	-2.86738
IFIH1	interferon induced with helicase C domain 1	ENSG00000115267	0.000185871	-2.85951
CCL18	chemokine (C-C motif) ligand 18 (pulmonary and activation-regulated)	ENSG00000006074	0.00156162	-2.85322
GIMAP7	GTPase, IMAP family member 7	ENSG00000179144	0.00421454	-2.83959
ERAP2	endoplasmic reticulum aminopeptidase 2	ENSG00000164308	0.00414679	-2.83234
APOBEC3F	apolipoprotein B mRNA editing enzyme, catalytic polypeptide-like 3F	ENSG00000128394	0.000812202	-2.81164
DTX3L	deltex 3 like, E3 ubiquitin ligase	ENSG00000163840	0.00322424	-2.78548
TAGAP	T-cell activation RhoGTPase activating protein	ENSG00000164691	0.00462232	-2.75909
IL18BP	interleukin 18 binding protein	ENSG00000137496	0.00119327	-2.74136
PPA1	pyrophosphatase (inorganic) 1	ENSG00000180817	0.00718855	-2.7386
BTN3A2	butyrophilin, subfamily 3, member A2	ENSG00000186470	0.00355581	-2.72412
KREMEN1	kringle containing transmembrane protein 1	ENSG00000183762	0.00352517	-2.71731
OPTN	optineurin	ENSG00000123240	0.00870942	-2.70748
ASCL2	achaete-scute family bHLH transcription factor 2	ENSG00000183734	0.00402456	-2.69918
MCOLN2	mucolipin 2	ENSG00000153898	0.00087901	-2.68325
NAMPT	nicotinamide phosphoribosyltransferase	ENSG00000105835	0.0090991	-2.68314
P2RX7	purinergic receptor P2X, ligand-gated ion channel, 7	ENSG00000089041	0.00170608	-2.68019
CD80	CD80 molecule	ENSG00000121594	0.00786743	-2.65775
GPR84	G protein-coupled receptor 84	ENSG00000139572	0.00200662	-2.65137
NA	NA	NA	0.00701145	-2.64658
CASP1	caspase 1, apoptosis-related cysteine peptidase	ENSG00000137752	0.00188211	-2.6408
RNF19B	ring finger protein 19B	ENSG00000116514	0.00958237	-2.63726
XAF1	XIAP associated factor 1	ENSG00000132530	0.00193501	-2.62169
NA	NA	NA	0.00106232	-2.60399
DYNLT1	dynein, light chain, Tctex-type 1	ENSG00000146425	0.00575996	-2.60003
IFIT1	interferon-induced protein with tetratricopeptide repeats 1	ENSG00000185745	0.00753456	-2.58179
TNFSF13B	tumor necrosis factor (ligand) superfamily, member 13b	ENSG00000102524	0.000172787	-2.58032
HLA-DOA	major histocompatibility complex, class II, DO alpha	ENSG00000204252	0.00270846	-2.55577
NA	NA	NA	9.11166e-05	-2.52427
BTN3A1	butyrophilin, subfamily 3, member A1	ENSG00000026950	0.00339514	-2.49552
NA	NA	NA	0.000328458	-2.4945
BTN3A3	butyrophilin, subfamily 3, member A3	ENSG00000111801	0.00137701	-2.48997
LONRF1	LON peptidase N-terminal domain and ring finger 1	ENSG00000154359	0.00635537	-2.48747
BATF2	basic leucine zipper transcription factor, ATF-like 2	ENSG00000168062	0.00523121	-2.42924
SLC31A2	solute carrier family 31 (copper transporter), member 2	ENSG00000136867	0.000516959	-2.41485
MB21D1	Mab-21 domain containing 1	ENSG00000164430	0.00300935	-2.41068
APOBEC3B	apolipoprotein B mRNA editing enzyme, catalytic polypeptide-like 3B	ENSG00000179750	0.000587403	-2.40563
TRIM21	tripartite motif containing 21	ENSG00000132109	0.000673166	-2.40286
B4GALT5	UDP-Gal:betaGlcNAc beta 1,4- galactosyltransferase, polypeptide 5	ENSG00000158470	0.00428857	-2.40052
RAPGEF2	Rap guanine nucleotide exchange factor (GEF) 2	ENSG00000109756	0.0019372	-2.38244
GPBAR1	G protein-coupled bile acid receptor 1	ENSG00000179921	0.00441632	-2.37417
IL15	interleukin 15	ENSG00000164136	0.00829452	-2.35787
OAS1	2'-5'-oligoadenylate synthetase 1, 40/46kDa	ENSG00000089127	0.00121167	-2.33477
C1RL	complement component 1, r subcomponent-like	ENSG00000139178	0.00617306	-2.31129
NLRC5	NLR family, CARD domain containing 5	ENSG00000140853	0.00154063	-2.29645
NA	NA	NA	0.00931308	-2.2775
C21orf91	chromosome 21 open reading frame 91	ENSG00000154642	0.00725147	-2.27288
CALCOCO2	calcium binding and coiled-coil domain 2	ENSG00000136436	0.00150545	-2.26964
VRK2	vaccinia related kinase 2	ENSG00000028116	0.00712726	-2.23937
CASP4	caspase 4, apoptosis-related cysteine peptidase	ENSG00000196954	0.000484336	-2.22025
PIM1	pim-1 oncogene	ENSG00000137193	0.00317941	-2.21517
IRF9	interferon regulatory factor 9	ENSG00000213928	0.00327253	-2.21202
DDX58	DEAD (Asp-Glu-Ala-Asp) box polypeptide 58	ENSG00000107201	0.0055525	-2.20981
CCDC109B	coiled-coil domain containing 109B	ENSG00000005059	0.00548946	-2.20693
SP140	SP140 nuclear body protein	ENSG00000079263	0.00258241	-2.1992
APOBEC3D	apolipoprotein B mRNA editing enzyme, catalytic polypeptide-like 3D	ENSG00000243811	0.00725233	-2.17978
NA	NA	NA	0.00538979	-2.15099
POLB	polymerase (DNA directed), beta	ENSG00000070501	0.00207314	-2.13597
GK3P	glycerol kinase 3 pseudogene	ENSG00000229894	0.00837524	-2.11829
STOM	stomatin	ENSG00000148175	0.000832485	-2.11417
HERC5	HECT and RLD domain containing E3 ubiquitin protein ligase 5	ENSG00000138646	0.0035006	-2.10997
RNF144B	ring finger protein 144B	ENSG00000137393	0.000891166	-2.10687
C5orf15	chromosome 5 open reading frame 15	ENSG00000113583	0.00577093	-2.08775
PSME1	proteasome (prosome, macropain) activator subunit 1 (PA28 alpha)	ENSG00000092010	0.00582529	-2.07896
TMEM144	transmembrane protein 144	ENSG00000164124	0.00601219	-2.07322
LIMK2	LIM domain kinase 2	ENSG00000182541	0.00986345	-2.06864
RFX5	regulatory factor X, 5 (influences HLA class II expression)	ENSG00000143390	0.00678671	-2.05563
BTN3A2	butyrophilin, subfamily 3, member A2	ENSG00000186470	0.00592974	-2.03677
TMEM109	transmembrane protein 109	ENSG00000110108	0.00559857	-2.02411
ZNFX1	zinc finger, NFX1-type containing 1	ENSG00000124201	0.00193654	-2.0231
LPCAT2	lysophosphatidylcholine acyltransferase 2	ENSG00000087253	0.00977073	-2.00892
HIST2H2AA3	histone cluster 2, H2aa3	ENSG00000183558	0.00361549	-2.00336
GAL3ST4	galactose-3-O-sulfotransferase 4	ENSG00000197093	0.00415155	2.00751
PMP22	peripheral myelin protein 22	ENSG00000109099	0.00373853	2.0174
TBXAS1	thromboxane A synthase 1 (platelet)	ENSG00000059377	0.00206234	2.02017
CD163	CD163 molecule	ENSG00000177575	0.000280559	2.23706
FABP3	fatty acid binding protein 3, muscle and heart (mammary-derived growth inhibitor)	ENSG00000121769	0.00581141	2.24885
SPARC	secreted protein, acidic, cysteine-rich (osteonectin)	ENSG00000113140	0.00559294	2.29464
PID1	phosphotyrosine interaction domain containing 1	ENSG00000153823	0.00446823	2.58198
MMD	monocyte to macrophage differentiation-associated	ENSG00000108960	0.00761949	2.75801
RBP7	retinol binding protein 7, cellular	ENSG00000162444	0.00494924	2.75903
MS4A4A	membrane-spanning 4-domains, subfamily A, member 4A	ENSG00000110079	0.00765639	2.79328
STMN1	stathmin 1	ENSG00000117632	0.00533945	3.14378
OLFML2B	olfactomedin-like 2B	ENSG00000162745	0.00802321	3.69881
MERTK	c-mer proto-oncogene tyrosine kinase	ENSG00000153208	0.00649742	3.98049
LGI2	leucine-rich repeat LGI family, member 2	ENSG00000153012	0.000239298	4.48913
