# Supplementary material for: Interferon-γ Inhibits Ebola Virus Infection
Source: PLoS Pathog. 2015 Nov 12;11(11):e1005263. doi: 10.1371/journal.ppat.1005263 (PMC4643030; doi:10.1371/journal.ppat.1005263)
Supplement: S2 Table — ISGs that were assessed further in this study are bolded. (XLSX) [file ppat.1005263.s011.xlsx]

## Sheet: S2. Alveolar Paired Ttest
Symbol	Name	Ensembl	ttest	log2change
GBP5	guanylate binding protein 5	ENSG00000154451	0.00657367	-32.8045
RARRES3	retinoic acid receptor responder (tazarotene induced) 3	ENSG00000133321	0.0027703	-16.6542
SECTM1	secreted and transmembrane 1	ENSG00000141574	0.00175301	-7.94971
GBP4	guanylate binding protein 4	ENSG00000162654	0.0083443	-7.83876
HAPLN3	hyaluronan and proteoglycan link protein 3	ENSG00000140511	0.00907866	-5.80513
IFIT3	interferon-induced protein with tetratricopeptide repeats 3	ENSG00000119917	0.0039542	-5.2594
VAMP5	vesicle-associated membrane protein 5	ENSG00000168899	0.00284877	-5.22125
CD38	CD38 molecule	ENSG00000004468	0.00124699	-5.13456
GBP1	guanylate binding protein 1, interferon-inducible	ENSG00000117228	0.00589853	-5.07881
IFI44L	interferon-induced protein 44-like	ENSG00000137959	0.00569562	-5.00901
C1S	complement component 1, s subcomponent	ENSG00000182326	0.0053073	-4.63513
APOL1	apolipoprotein L, 1	ENSG00000100342	0.00501528	-4.58611
APOL4	apolipoprotein L, 4	ENSG00000100336	0.000707164	-4.518
NA	NA	NA	0.00522901	-3.47305
C1R	complement component 1, r subcomponent	ENSG00000159403	0.00698557	-3.11707
NA	NA	NA	0.00932566	-3.07831
TRIM22	tripartite motif containing 22	ENSG00000132274	0.00911839	-2.86951
NA	NA	NA	0.00980958	-2.75781
JAK2	Janus kinase 2	ENSG00000096968	0.00740654	-2.64744
WARS	tryptophanyl-tRNA synthetase	ENSG00000140105	0.000328361	-2.54783
IFI35	interferon-induced protein 35	ENSG00000068079	0.000651169	-2.51729
HLA-DOA	major histocompatibility complex, class II, DO alpha	ENSG00000204252	0.00182315	-2.48892
RTP4	receptor (chemosensory) transporter protein 4	ENSG00000136514	0.00841632	-2.41768
ISG15	ISG15 ubiquitin-like modifier	ENSG00000187608	0.00360911	-2.38535
MX1	myxovirus (influenza virus) resistance 1, interferon-inducible protein p78 (mouse)	ENSG00000157601	0.00245289	-2.30332
OAS2	2'-5'-oligoadenylate synthetase 2, 69/71kDa	ENSG00000111335	0.0025861	-2.23173
SIGLEC1	sialic acid binding Ig-like lectin 1, sialoadhesin	ENSG00000088827	0.00196674	-2.21676
ANTXR2	anthrax toxin receptor 2	ENSG00000163297	0.00135675	-2.19603
STAT2	signal transducer and activator of transcription 2, 113kDa	ENSG00000170581	0.00391616	-2.19124
TLR7	toll-like receptor 7	ENSG00000196664	0.000126112	-2.14363
APOL2	apolipoprotein L, 2	ENSG00000128335	0.00773295	-2.13393
NA	NA	NA	0.00084444	-2.11609
TRIM21	tripartite motif containing 21	ENSG00000132109	0.0034421	-2.11482
OAS3	2'-5'-oligoadenylate synthetase 3, 100kDa	ENSG00000111331	0.00408007	-2.10385
NA	NA	NA	0.00838547	-2.0669
UBE2L6	ubiquitin-conjugating enzyme E2L 6	ENSG00000156587	0.0015458	-2.04732
BATF2	basic leucine zipper transcription factor, ATF-like 2	ENSG00000168062	0.00922723	-2.03098
CLEC4A	C-type lectin domain family 4, member A	ENSG00000111729	9.63164e-05	2.01946
UBASH3B	ubiquitin associated and SH3 domain containing B	ENSG00000154127	0.00613329	2.16238
S1PR5	sphingosine-1-phosphate receptor 5	ENSG00000180739	0.00284931	2.18336
DEXI	Dexi homolog (mouse)	ENSG00000182108	0.00277685	2.29561
EMR3	egf-like module containing, mucin-like, hormone receptor-like 3	ENSG00000131355	0.00656287	2.9564
KCNA3	potassium voltage-gated channel, shaker-related subfamily, member 3	ENSG00000177272	0.00555645	2.97248
